# Supplementary material for: Novel Thymoquinone Derivative TQFL28 Inhibits Triple-Negative Breast Cancer (TNBC) Invasiveness In Vitro and In Vivo
Source: Curr Issues Mol Biol. 2025 Jun 1;47(6):412. doi: 10.3390/cimb47060412 (PMC12191647; doi:10.3390/cimb47060412)
Supplement: Supplementary file 1 [file cimb-47-00412-s001.zip]

Archive with 1 entries (1 files):
- cimb-3629503-supplementary.pdf
